# Supplementary material for: Electrospun ZnO/Pd Nanofibers as Extremely Sensitive Material for Hydrogen Detection in Oxygen Free Gas Phase
Source: Polymers (Basel). 2022 Aug 25;14(17):3481. doi: 10.3390/polym14173481 (PMC9459723; doi:10.3390/polym14173481)
Supplement: Supplementary file 1 [file polymers-14-03481-s001.zip]

Archive with 1 entries (1 files):
- polymers_Supplementary Information.pdf
